# Supplementary material for: Barbary macaques show sex-related differences in body weight based on anthropogenic food exposure despite comparable female–male stable isotope ratios
Source: Sci Rep. 2024 Feb 9;14:3320. doi: 10.1038/s41598-024-53641-9 (PMC10858218; doi:10.1038/s41598-024-53641-9)
Supplement: Supplementary file 1 — Supplementary Information 1. [file 41598_2024_53641_MOESM1_ESM.xlsx]

## Sheet: Article information and Coding
Title
Despite comparable female-male stable isotope ratios, Barbary macaques show sex-related differences in anthropogenic food exposure effects on body weight
Authors
Sana Saiyed1, Agustin Fuentes2, Eric Shaw3, Mark Schurr1, Lee Gettler1
1 Department of Anthropology, University of Notre Dame, South Bend, IN
2 Department of Anthropology, Princeton University, Princeton, NJ
3 Gibraltar Ornithological and Natural History Society (GONHS), Gibraltar, Gibraltar
Corresponding author: Sana Saiyed, ssaiyed@nd.edu, ORCID: 0000-0002-5714-3171
Variable coding
C	δ13C values
N	δ15N values
R script provided as a .pdf supplementary material

## Sheet: Isotope Data
Category	C	N	Sex
High	-21.5333	4.96667	Female
High	-21.2333	4.63333	Female
High	-21.8333	4.9	Female
High	-21.6667	5.26667	Female
High	-21.7333	7.9	Female
High	-22.9667	7.4	Female
High	-21.6333	5.76667	Female
High	-23.5	7.15	Female
High	-21.25	5.8	Female
High	-21.3	6.2	Female
High	-21.6667	5.53333	Male
High	-21.55	5	Male
High	-21.1333	4.23333	Male
High	-21.6333	5.2	Male
High	-21.3333	5.6	Male
High	-22	5.5	Male
High	-21.75	5.55	Male
High	-22.9333	6.83333	Male
High	-22.1	5.8	Male
High	-21.2	5.6	Male
High	-21.6	7.1	Male
High	-21.2	6.85
Middle	-21.7667	5.4	Female
Middle	-21.7333	5.36667	Female
Middle	-21.6	4.96667	Female
Middle	-22	5.03333	Female
Middle	-21.5	5.03333	Female
Middle	-22.0333	5.5	Female
Middle	-22.7333	5.63333	Female
Middle	-22.2667	5.23333	Female
Middle	-22.4	5.8	Female
Middle	-21.9	5.56667	Female
Middle	-22.3333	5.33333	Female
Middle	-21.35	5.75	Female
Middle	-21.65	5.5	Female
Middle	-21.65	5.65	Female
Middle	-21.7	7.2	Female
Middle	-21.3667	4.46667	Male
Middle	-21.8333	4.36667	Male
Middle	-22	5	Male
Middle	-22.1667	6.06667	Male
Middle	-21.5333	6.23333	Male
Middle	-23.2333	5.53333	Female
Middle	-22.45	6.05	Female
Middle	-21.3333	4.73333	Female
Middle	-21.7333	4.73333	Female
Middle	-22.2333	6.16667	Male
Middle	-21.8667	5.03333	Male
Middle	-21.4333	4.63333	Male
Middle	-21.6333	4.8	Male
Middle	-21.3333	4.66667	Male
Middle	-21.6	5.03333	Male
Middle	-21.7667	4.96667	Male
Middle	-21.7333	4.8
Middle	-21.6667	4.93333
Middle	-21.5	4.83333
Middle	-22.1333	5.96667
High	-21.1	6.75	Female
High	-21.55	6.15	Male
High	-21.75	6.6	Male
High	-21.8	6.3	Male
High	-21.3	6.2
Low	-21.7667	5.63333	Female
Low	-21.1667	7.46667	Female
Low	-21.9333	5.36667	Female
Low	-22.0667	5.46667	Female
Low	-21.9	6	Female
Low	-21.8333	5.96667	Female
Low	-22.6667	6.06667	Female
Low	-22.2	6.8	Female
Low	-21.6667	6.9	Female
Low	-22.8667	6.4	Female
Low	-21.9333	6.13333	Female
Low	-22.3667	6.13333	Female
Low	-22.5	6.46667	Female
Low	-22.8333	6.06667	Female
Low	-23.6	7.8	Female
Low	-20.2	6.4	Female
Low	-20.7	8.15	Female
Low	-21.45	7.65	Female
Low	-20.1	6.4	Female
Low	-21.25	6.2	Female
Low	-19.75	6.55	Female
Low	-23.4667	6.63333	Male
Low	-21.9	4.83333	Male
Low	-21.0333	5.8	Male
Low	-21.1333	7.1	Male
Low	-22	5.83333	Male
Low	-22.1	5.43333	Male
Low	-22.9667	5.76667	Male
Low	-22.6	5.83333	Male
Low	-22.6667	5.7	Male
Low	-21.9333	5.73333	Male
Low	-22.7667	6.73333	Male
Low	-22.1667	6.76667	Male
Low	-23.0667	6.56667	Male
Low	-20.95	6.25	Male
Low	-21.1	5.6	Male
Low	-20.6	7	Male
Low	-20.8	6.4	Male
Low	-20.4	6.7	Male
Low	-22	5.26667
Low	-22.6	6.33333
Low	-22.1	5.83333
Low	-21.3	7.1
Low	-23.5	7.1
Low	-22.0333	6.1
Low	-23.0667	6.43333
High	-21.8	5.1	Female
High	-21.4667	4.83333	Female
High	-21.3667	4.66667	Female
High	-21.5	4.23333	Female
High	-21.7333	4.4	Female
High	-22.0333	5.43333	Female
High	-21.8667	5.66667	Female
High	-21.7333	5.63333	Female
High	-21.8333	4.93333	Female
High	-22.4333	5.73333	Female
High	-21.9667	5	Female
High	-21.4667	5.33333	Female
High	-22.0667	5.26667	Female
High	-21.8	4.6	Female
High	-21.8333	7.13333	Female
High	-22.5667	6.2	Female
High	-22.3333	6.26667	Female
High	-21.8333	6.3	Female
High	-21.65	5.6	Female
High	-21.45	5.25	Female
High	-21.8	6.2	Female
High	-21.2667	4.56667	Male
High	-21.3	4.3	Male
High	-21.4667	4.7	Male
High	-22.1667	4.93333	Male
High	-21.6	6.56667	Male
High	-22.1	5.23333	Male
High	-20.0667	6.5	Male
High	-21.7667	6.3	Male
High	-21.9333	6.46667	Male
High	-21.5667	5.7	Male
High	-22	4.06667	Male
High	-22.2	5.45	Male
High	-21.7	5.5	Male
High	-22.2	6.75	Male
High	-22.2	5.85	Male
High	-22	5.95	Male
High	-21.6	4.7	Male
High	-21.65	4.8	Male

## Sheet: Weight Data
Category	Weight	Sex	Age
High	8	Female	adult
High	10	Female	adult
High	9.69	Female	adult
High	10.2	Female	adult
High	10.97	Female	adult
High	11.53	Female	adult
High	13	Female	adult
High	4.73	Male	subadult
High	10	Male	adult
High	18.5	Male	adult
Middle	5.9	Female	adult
Middle	6.9	Female	adult
Middle	8.2	Female	adult
Middle	11.55	Female	adult
Middle	10.1	Female	adult
Middle	13.68	Female	adult
Middle	16.46	Female	adult
Middle	12.9	Female
Middle	2.5	Male	juvenile
Middle	2.95	Male	juvenile
Middle	7.04	Male	subadult
Middle	10.96	Male	adult
Middle	11.7	Male	adult
Middle	15.2	Male	adult
Middle	12	Male	adult
Middle	14.83	Male	adult
High	12.64	Female	adult
High	15.03	Female	adult
High	3.21	Male	juvenile
High	4.69	Male	subadult
High	7.46	Male	subadult
High	12.41	Male	adult
High	17.5	Male	adult
High	17.22	Male	adult
High	19	Male	adult
Low	2.08	Female	juvenile
Low	2.16	Female	juvenile
Low	2.16	Female	juvenile
Low	2.31	Female	juvenile
Low	2.34	Female	juvenile
Low	2.48	Female	juvenile
Low	3.23	Female	subadult
Low	4.8	Female	subadult
Low	5.55	Female	subadult
Low	7.52	Female	subadult
Low	9.56	Female	adult
Low	11.35	Female	adult
Low	13.23	Female	adult
Low	13.98	Female	adult
Low	2.46	Male	juvenile
Low	2.5	Male	juvenile
Low	2.51	Male	juvenile
Low	2.71	Male	juvenile
Low	3.98	Male	subadult
Low	4.77	Male	subadult
Low	6.52	Male	subadult
Low	6.87	Male	subadult
Low	8.9	Male	adult
Low	9.42	Male	adult
Low	10.49	Male	adult
Low	14.76	Male	adult
Low	16.41	Male
Middle	5.77	Female	subadult
Middle	7.96	Female	subadult
Middle	15.7	Female	adult
Middle	3.11	Male	juvenile
Middle	3.46	Male	juvenile
Middle	3.73	Male	juvenile
Middle	3.92	Male	juvenile
Middle	6.12	Male	subadult
Middle	6.3	Male	subadult
Middle	8.04	Male	subadult
Middle	10.5	Male	adult
Middle	10.5	Male	adult
Middle	12.42	Male	adult
Middle	14.23	Male	adult
Middle	16.8	Male	adult
Middle	17.5	Male	adult
Middle	10.28	Male
Middle	2.83	Female	juvenile
